# Supplementary material for: Performance of Long‐Read Single‐Molecule Real‐Time Sequencing for SARS‐CoV‐2 Genotyping in Clinical Samples
Source: J Med Virol. 2025 Aug 2;97(8):e70539. doi: 10.1002/jmv.70539 (PMC12317682; doi:10.1002/jmv.70539)
Supplement: Supplementary file 2 — SMRT SARS‐COV‐2 sequencing_supp doc 3. [file JMV-97-e70539-s002.xlsx]

## Sheet: supp document 3
Sample				SMRT sequencing (Toulouse University Hospital Virology Laboratory)					illumina sequencing (National Reference Center for respiratory virus infections, Lyon )					Comparison of SMRT and illumina consensus sequences
Sample Nb	Sample Date (dd/mm/yyyy)	Sample type	Ct Value	Inital results	Complete genome couverage (%)	Nextstrain clade reanalysis	Pango lineage reanalysis	GISAID EPI_ISL ID	Inital results	Complete genome couverage (%)	Nextstrain clade reanalysis	Pango lineage reanalysis	GISAID EPI_ISL ID	Cohen’s kappa concordance coefficient	Number of nucleotide differences	Nucleotide differences	Phylogeny result (for both sequences unless otherwise stated)	Remarks
1	09/01/2023	bronchoalveolar lavage fluid	27.5	IND	NA	NA	NA	NA	IND	NA	NA	NA	NA	NA	NA	NA	NA
2	2023-02-20	nasopharyngeal swab	27.3	22E_BQ.1.1	70	22E	BQ.1.1	EPI_ISL_19804321	22E_BQ.1.1.23	95.7	22E	BQ.1.1.23	EPI_ISL_17080462	0.992	1	C22550T	22E_BQ.1.1.23
3	20/03/2023	nasopharyngeal swab	14.8	23A_XBB.1.5	99.19	23A	XBB.1.5	EPI_ISL_19804322	23A_XBB.1.5	99.75	23A	XBB.1.5	EPI_ISL_17421913	1	0	NA	23A_XBB.1.5
4	27/03/2023	nasopharyngeal swab	19.9	23A_XBB.1.5	99.19	23A	XBB.1.5.7	EPI_ISL_19804323	23A_XBB.1.5.7	99.6	23A	XBB.1.5.7	EPI_ISL_17472534	1	0	NA	23A_XBB.1.5.7
5	02/05/2023	nasopharyngeal swab	24.4	23A_XBB.1.5.28	99.19	23A	XBB.1.5.28	EPI_ISL_19804324	23A_XBB.1.5.28	98.86	23A	XBB.1.5.28	EPI_ISL_17673565	1	0	NA	23A_XBB.1.5.28
6	22/05/2023	nasopharyngeal swab	14.7	22F_XBB.1.9.2	99.19	23D	EG.4	EPI_ISL_18703049	22F_XBB.1.9.2	99.6	23D	EG.4	EPI_ISL_17781814	1	0	NA	23D_EG.4
7	26/06/2023	nasopharyngeal swab	14.1	co-infection 23A_XBB.1.5.28 and 23B_XBB.1.16.1	99.19	23B	XBB.1.16.1	EPI_ISL_19804325 and EPI_ISL_19804363	co-infection with 2 Omicron strains	99.71	23B	XBB.1.16.1	EPI_ISL_18049011	0.982	4	G18242A, C18501T, T28297C, C29386T	23B_XBB.1.16.1 (majority variant) and 23A_XBB.1.5.28 (SMRT minority variant)	Coinfection confirmed by duplicate analyses for both techniques
8	10/07/2023	nasopharyngeal swab	18.6	23A_XBB.1.5.37	99.19	23A	XBB.1.5.37	EPI_ISL_19804326	23A_XBB.1.5.37	99.6	23A	XBB.1.5.37	EPI_ISL_18049082	1	0	NA	23A_XBB.1.5.37
9	2023-07-17	nasopharyngeal swab	16.5	22F_XBB.8.2	99.2	22F	XBB.8.2	EPI_ISL_19804327	22F_XBB.8.2	95.5	22F	XBB.8.2	EPI_ISL_18295448	1	0	NA	22F_XBB.8.2
10	07/08/2023	nasopharyngeal swab	15.1	22F_FE.1.1	99.19	22F	FE.1.1	EPI_ISL_19804328	22F_FE.1.1	99.47	22F	FE.1.1	EPI_ISL_18147943	1	0	NA	22F_FE.1.1
11	14/08/2023	nasopharyngeal swab	22	23A_GF.1	99.19	23A	GF.1	EPI_ISL_19804329	23A_GF.1	99.16	23A	GF.1	EPI_ISL_18215276	1	0	NA	23A_GF.1
12	14/08/2023	nasopharyngeal swab	21.7	23F_EG.5.1.3	99.09	23F	EG.5.1.3	EPI_ISL_19804330	IND	NA	NA	NA	NA	NA	NA	NA	23F_EG.5.1.3 (SMRT seq)
13	14/08/2023	expectoration	16.7	23D_EG.1	99.19	23D	EG.1	EPI_ISL_19804331	23D_EG.1	99.47	23D	EG.1	EPI_ISL_18215277	1	0	NA	23D_EG.1
14	14/08/2023	nasopharyngeal swab	20.5	23B_XBB.1.16	99.19	23B	XBB.1.16	EPI_ISL_19804332	23B_XBB.1.16	99.17	23B	XBB.1.16	EPI_ISL_18215278	1	0	NA	23B_XBB.1.16
15	14/08/2023	nasopharyngeal swab	23.2	23F_EG.5.1.3	99.19	23F	EG.5.1.3	EPI_ISL_19804333	23F_EG.5.1.3	98.87	23F	EG.5.1.3	EPI_ISL_18215275	1	0	NA	23F_EG.5.1.3
16	2023-08-21	nasopharyngeal swab	14.5	23A_GK.2	99.2	23G	GK.2.1	EPI_ISL_19804334	23A_GK.2	99.2	23G	GK.2.1	EPI_ISL_18229209	1	0	NA	23G_GK.2.1
17	28/08/2023	nasopharyngeal swab	16.7	23F_EG.5.1.3	99.09	23F	EG.5 .1.3	EPI_ISL_19804335	23F_EG.5.1.3	98.87	23F	EG.5.1.3	EPI_ISL_18229606	1	0	NA	23F_EG.5.1.3
18	11/09/2023	nasopharyngeal swab	19.5	23F_EG.5.1.3	99.19	23F	JG.1	EPI_ISL_18290710	23F_EG.5.1.3	98.87	23F	JG.1	EPI_ISL_18387219	1	0	NA	23F_JG.1
19	17/09/2023	nasopharyngeal swab	16.8	23F_EG.5.1.3	99.19	23F	EG.5.1.3	EPI_ISL_19804336	23F_EG.5.1.3	98.87	23F	EG.5.1.3	EPI_ISL_18357233	1	0	NA	23F_EG.5.1.3
20	17/09/2023	nasopharyngeal swab	16.8	23F_EG.5.1.3	99.19	23F	EG.5.1.3	EPI_ISL_19804337	23F_EG.5.1.3	98.87	23F	EG.5.1.3	EPI_ISL_18357231	1	0	NA	23F_EG.5.1.3
21	18/09/2023	nasopharyngeal swab	16.7	23F_EG.5.1.1	99.19	23F	EG.5.1.1	EPI_ISL_19804338	23F_EG.5.1.1	98.87	23F	EG.5.1.1	EPI_ISL_18357228	1	0	NA	23F_EG.5.1.1
22	25/09/2023	nasopharyngeal swab	19.1	23F_EG.5.1.3	99.19	23F	EG.5.1.3	EPI_ISL_19804339	23F_EG.5.1.3	98.87	23F	EG.5.1.3	EPI_ISL_18357500	1	0	NA	23F_EG.5.1.3
23	25/09/2023	nasopharyngeal swab	21	23F_EG.5.1.1	99.18	23F	EG.5.1.1	EPI_ISL_19804340	23F_EG.5.1.1	98.13	23F	EG.5.1.1	EPI_ISL_18357497	1	0	NA	23F_EG.5.1.1	intermingled sequences on the phylogenetic tree: samples taken on the same day from 2 residents of a long-term care facility center where a cluster of COVID-19 infections occured (6/8 patients tested positive for SARS-CoV-2 over 5 days)
24	25/09/2023	nasopharyngeal swab	17.2	23F_EG.5.1.1	99.19	23F	EG.5.1.1	EPI_ISL_19804341	23F_EG.5.1.1	98.87	23F	EG.5.1.1	EPI_ISL_18357501	0.995	1	C22000A	23F_EG.5.1.1
25	25/09/2023	nasopharyngeal swab	17.1	23F_EG.5.1.1	99.19	23F	EG.5.1.1	EPI_ISL_19804342	23F_EG.5.1.1	98.87	23F	EG.5.1.1	EPI_ISL_18357502	1	0	NA	23F_EG.5.1.1
26	25/09/2023	nasopharyngeal swab	23	23C_DV.7.1	95.95	23C	DV.7.1.4	EPI_ISL_19804343	23C_DV.7.1	99.47	23C	DV.7.1.4	EPI_ISL_18357499	1	0	NA	23C_DV.7.1	no reference sequence of lineage DV.7.1.4
27	25/09/2023	nasopharyngeal swab	16.8	23F_EG.5.1.1	99.19	23F	EG.5.1.1	EPI_ISL_19807686	23F_EG.5.1.1	98.87	23F	EG.5.1.1	EPI_ISL_18357498	1	0	NA	23F_EG.5.1.1
28	23/10/2023	tracheal aspiration	26.4	IND	NA	NA	NA	NA	IND	NA	NA	NA	NA	NA	NA	NA	NA
29	23/10/2023	nasopharyngeal swab	15.1	23E_XBB.2.3.11	99.19	23E	GS.4.1	EPI_ISL_19804344	23E_GS.4.1	99.47	23E	GS.4.1	EPI_ISL_18469010	1	0	NA	23E_GS.4.1	GS.4.1 = XBB.2.3.11.4.1
30	23/10/2023	nasopharyngeal swab	19.2	23F_HK.3	99.19	23H	HK.3	EPI_ISL_19804345	23F_HK.3	98.87	23H	HK.3	EPI_ISL_18469009	1	0	NA	23H_HK.3
31	23/10/2023	nasopharyngeal swab	21.3	21L_BA.2.86.1	92.59	23I	BA.2.86.1	EPI_ISL_19804346	21L_BA.2.86.1	99.47	23I	BA.2.86.1	EPI_ISL_18469007	1	0	NA	23I_BA.2.86.1
32	23/10/2023	nasopharyngeal swab	23.3	IND	NA	NA	NA	NA	23F_HK.3	98.36	23H	HK.3	EPI_ISL_18469008	NA	NA	NA	23H_HK.3 (illumina seq)
33	29/10/2023	nasopharyngeal swab	22.1	23F_HK.3	99.19	23H	HK.3	EPI_ISL_19804347	23F_HK.3	98	23H	HK.3	EPI_ISL_18510036	1	0	NA	23H_HK.3
34	13/11/2023	nasopharyngeal swab	20.1	23A_JD.1.1	95.92	23A	JD.1.1	EPI_ISL_19804348	23A_JD.1.1	99.19	23A	JD.1.1	EPI_ISL_18568456	1	0	NA	23A_JD.1.1
35	27/11/2023	nasopharyngeal swab	14.2	23F_JG.3	95.92	23F	JG.3	EPI_ISL_19804349	23F_JG.3	98.87	23F	JG.3	EPI_ISL_18676328	1	0	NA	23F_JG.3
36	04/12/2023	nasopharyngeal swab	16.2	23D_FL.1.5.1	99.19	23D	FL.1.5.1	EPI_ISL_19804350	23D_FL.1.5.1	99.53	23D	FL.1.5.1	EPI_ISL_18677062	1	0	NA	23D_FL.1.5.1
37	18/12/2023	nasopharyngeal swab	20.7	23H_HK.3.1	95.92	23H	HK.3.1	EPI_ISL_19804351	23H_HK.3.1	97.4	23H	HK.3.1	EPI_ISL_19751374	1	0	NA	23H_HK.3.1
38	25/12/2023	nasopharyngeal swab	14.9	23I_JN.1	99.15	24A	JN.1	EPI_ISL_19804352	23I_JN.1	99.53	24A	JN.1	EPI_ISL_18790677	1	0	NA	24A_JN.1
39	25/12/2023	nasopharyngeal swab	22.3	recombinant_XDD	89.27	recombinant	XDD	EPI_ISL_19804353	recombinant_BA.2.86.1	99.44	recombinant	XDD	EPI_ISL_18790674	1	0	NA	recombinant_XDD.1
40	21/01/2024	nasopharyngeal swab	16.7	23I_JN.1	95.92	24A	JN.1.1	EPI_ISL_19804354	23I_JN.1.1	99.47	24A	JN.1.1	EPI_ISL_18867547	1	0	NA	24A_JN.1.1
41	22/01/2024	expectoration	27.8	IND	NA	NA	NA	NA	23D_FL.1.5.1	95.78	23D	FL.1.5.1	EPI_ISL_18867548	NA	NA	NA	23D_FL.1.5.1 (illumina seq)
42	22/01/2024	nasopharyngeal swab	16.6	23I_JN.1	95.92	24A	JN.1.47.1	EPI_ISL_19804355	23I_JN.1	99.39	24A	JN.1.47.1	EPI_ISL_18867511	0.996	1	T22200G	24A_JN.1.47
43	29/01/2024	nasopharyngeal swab	18.8	recombinant_JN.1	99.15	recombinant	XDK	EPI_ISL_19804356	recombinant_XDK	98.28	recombinant	XDK	EPI_ISL_18949170	1	0	NA	XDK
44	29/01/2024	nasopharyngeal swab	19.1	recombinant_JN.1	99.15	recombinant	XDK	EPI_ISL_19804357	recombinant_XDK	97.87	recombinant	XDK	EPI_ISL_18902177	1	0	NA	XDK
45	29/01/2024	nasopharyngeal swab	17.6	recombinant_JN.1	99.15	recombinant	XDK	EPI_ISL_19804358	recombinant_XDK	99.36	recombinant	XDK	EPI_ISL_18902176	1	0	NA	XDK
46	12/02/2024	nasopharyngeal swab	27.9	IND	NA	NA	NA	NA	IND	NA	NA	NA	NA	NA	NA	NA	NA
47	10/03/2024	nasopharyngeal swab	20.9	23I_JN.1	82.76	24A	JN.1	EPI_ISL_19804359	23I_JN.1	96.73	24A	JN.1	EPI_ISL_19006808	1	4	NA	24A_JN.1
48	25/03/2024	nasopharyngeal swab	22.1	23I_JN.1	95.92	24A	JN.1.45	EPI_ISL_19804360	23I_JN.1	97.97	24A	JN.1.45	EPI_ISL_19033606	1	0	NA	24A_JN.1.45
49	22/04/2024	nasopharyngeal swab	14.6	24A_JN.1	99.15	24A	JN.1.39.1	EPI_ISL_19804361	24A_JN.1.16	99.37	24A	JN.1.39.1	EPI_ISL_19108188	1	0	NA	24A_JN.1.39.1
50	29/04/2024	nasopharyngeal swab	20.7	recombinant_XDD.1	95.84	recombinant	XDD.1	EPI_ISL_19804362	recombinant_JN.1	99.41	recombinant	XDD.1	EPI_ISL_19176393	1	0	NA	recombinant_XDD.1
IND: indeterminate
NA: not applicable
